# Supplementary material for: Evaluation of [11C]UCB-A positron emission tomography in human brains
Source: EJNMMI Res. 2024 Jun 17;14:56. doi: 10.1186/s13550-024-01117-2 (PMC11183037; doi:10.1186/s13550-024-01117-2)
Supplement: Supplementary file 1 — Additional file 1. [file 13550_2024_1117_MOESM1_ESM.xlsx]

## Sheet: Sheet1
Table 1. Cerebral blood flow (CBF) measured in the grey matter areas (mean ± SD).
	Brain regions	CBF (mL/cm3/min)
	Frontal	0.759 ± 0.128
	Temporal	0.693 ± 0.098
	Medial Temporal	0.578 ± 0.069
	Parietal	0.739 ± 0.106
	Occipital	0.752 ± 0.097
